# Supplementary material for: VHL Ser65 mutations enhance HIF2α signaling and promote epithelial-mesenchymal transition of renal cancer cells
Source: Cell Biosci. 2022 May 3;12:52. doi: 10.1186/s13578-022-00790-x (PMC9066845; doi:10.1186/s13578-022-00790-x)
Supplement: Supplementary file 7 — Additional file 7: Table S2. Primers sequences. [file 13578_2022_790_MOESM7_ESM.xlsx]

## Sheet: Sheet1
Table S2. Primers sequences.
Gene name	Primers sequences (5'- 3')
Sanger sequencing and PCR
VHL-Exon1 (585bp):	F1, TGCTGGAGGATCCTTCTGCG
	R1, AGGGGCTTCAGACCGTGCTAT
VHL-Exon1 (401bp):	F2, GCCCTCCCAGGTCATCTT
	R2, AGGAGAATCGCTTGAACCC
VHL-Exon2 (574bp):	F, CGAGGTTTCACCACGTTAGC
	R, GGCCAGGGAAACAAAAGG
VHL-Exon3 (594bp):	F, ATAGGGGGCCATCAGCATAA
	R, TGCCACCACCTTCTCCTGATA
qRT-PCR
DEPP1 (176bp):	F, ACCCTCTCCTAGCCTGGATG
	R, CACTGAAACGTGCGGTGATG
CCNG2 (149bp):	F, TTGAGGCTACCCCGGAGAAT
	R, AAGAGCCAAGAACCTGTCCA
INSIG1 (77bp):	F, ACCACGCCAGTGCTAAATTG
	R, AAGGCCCAAAGATAGGGCTG
STC1 (200bp):	F, TGGTTCGTTGCCTCAACAGT
	R, GAAGACCTTGGAGGTGACCC
HES1 (185bp):	F, AAAAATTCCTCGTCCCCGGT
	R, ATGCCGCGAGCTATCTTTCT
EDN2 (170bp):	F, AACAGACAGCTCCTTACGGC
	R, CACGTCTGCAGGGGACTTC
MAB21L3 (109bp):	F, ATCGACGGAGACATTGTGCC
	R, GGTTTCCTAGCAGGCTGACC
SDK1 (174bp):	F, GAACCGCCTTGTTCTCACCT
	R, GCTCCCATTCTGTTTCGCAC
ZC3H6 (199bp):	F, ACGGTCAGGAAACAGAGGAAG
	R, ATTTTCTTCGGCAAGCCACG
VIM (114bp):	F, CCTCCGGGAGAAATTGCAGG
	R, CGTTCAAGGTCAAGACGTGC
SNAIL (151bp):	F, TTCTTCTGCGCTACTGCTGC
	R, GCTGCTGGAAGGTAAACTCTGG
SLUG (207bp):	F, GCTGGCCAAACATAAGCAGC
	R, TTCTCCCCCGTGTGAGTTCTA
ChIP-qPCR
STC1 (74bp):	F, AAGCCTTTCCTCCCCTCTCA
	R, AAGCCTAGCCTGATTGCCTG
CCNG2 (133bp):	F, GATTGCCCTGGGGCTCTG
	R, ATCTGGGGGTAAGAGGGGTG
MIR3142HG (161bp):	F, CTGACCAGAACTTCCTCGG
	R, CACCTTCCCCATCATGCGT
DEPP1 (71bp):	F, TGGAACCACTTCTTCACCGC
	R, GTCAGGTGTCCCACAGGAAG
